# Supplementary material for: Dietary Supplementation with Mono-Lactate Glyceride Enhances Intestinal Function of Weaned Piglets
Source: Animals (Basel). 2023 Apr 11;13(8):1303. doi: 10.3390/ani13081303 (PMC10135088; doi:10.3390/ani13081303)
Supplement: Supplementary file 1 [file animals-13-01303-s001.zip]

Archive with 2 entries (2 files):
- animals-2289881-supplementary-Figure S1.pdf
- animals-2289881-supplementary.pdf
